# Supplementary material for: Applying Factorial Modeling to the Optimization of Textural Descriptors and Sensations Relative to Obtaining the Experimental Prototype of Chickpea Puree with Avocado
Source: Foods. 2025 Nov 28;14(23):4082. doi: 10.3390/foods14234082 (PMC12692110; doi:10.3390/foods14234082)
Supplement: Supplementary file 1 [file foods-14-04082-s001.zip]

Archive with 1 entries (1 files):
- foods-3976378-supplementary.pdf
